# Supplementary material for: Feasibility Study on Prenatal Cardiac Screening Using Four-Dimensional Ultrasound with Spatiotemporal Image Correlation: A Multicenter Study
Source: PLoS One. 2016 Jun 17;11(6):e0157477. doi: 10.1371/journal.pone.0157477 (PMC4912079; doi:10.1371/journal.pone.0157477)
Supplement: S1 Table — (XLSX) [file pone.0157477.s001.xlsx]

## Sheet: 已恢复_工作表1
编号	医院	年龄	孕周	孕前BMI	初始是否四腔	角度V	时间	角度孕周差值	角度V孕周差	胎动	声影	ROI	脊柱位置	四腔心	LVOT	RVOT	三血管	大动脉短轴	主动脉弓	导管弓	上下腔静脉	胃泡肝静脉	切面总分
data number	center	age	GA	pre-gestational BMI	original view	volume angle	acquisition time		volume angle minus GA	fetal movements	shadowing	region of interests	spine location	4CV	LVOT	RVOT	3VV	short axis view	AA	DA	VC	abdominal view	full scores
HFZYP201411001	3	32	22	19.8	0	30	12.5	8	1	1	1	1	0	7	4	3	2	2	3	2	2	1	26
HFZYP201411002	3	27	21	23.2	1	30	12.5	9	1	2	1	0	1	1	3	4	2	2	1	1	0	1	15
HFZYP201411003	3	33	29	21.3	1	30	12.5	1	2	1	1	0	0	8	4	4	2	1	3	2	2	1	28
HFZYP201411004	3	27	29	20.8	1	30	12.5	1	2	1	1	0	0	7	4	3	1	0	2	1	2	1	22
HFZYP201411005	3	30	#NULL!	21.2	0	30	12.5	#NULL!	4	1	1	1	0	7	3	3	1	1	1	1	2	1	19
HFZYP201411006	3	37	#NULL!	23.6	1	30	12.5	#NULL!	4	1	1	1	0	7	4	3	1	2	0	0	1	1	18
HFZYP201411007	3	33	23	19.8	1	30	12.5	7	1	1	1	0	1	7	4	3	1	2	2	2	0	1	22
HFZYP201411008	3	28	29	19.8	1	30	12.5	1	2	2	0	0	0	8	4	4	1	2	3	2	2	1	27
HFZYP201411009	3	31	#NULL!	20.7	1	30	12.5	#NULL!	4	2	1	0	0	6	3	4	0	1	0	0	0	1	16
HFZYP201411010	3	27	24	24.8	1	30	12.5	6	1	1	1	1	0	5	4	4	1	2	0	0	2	1	18
HFZYP201411011	3	28	#NULL!	21	1	30	12.5	#NULL!	4	2	0	0	0	6	4	4	2	1	3	2	2	1	26
HFZYP201411012	3	30	#NULL!	17.6	1	30	12.5	#NULL!	4	1	1	0	0	6	3	3	1	2	2	2	2	1	21
HFZYP201411013	3	26	#NULL!	19.7	1	30	12.5	#NULL!	4	1	0	0	0	5	3	4	2	0	0	0	1	1	18
HFZYP201411014	3	26	#NULL!	22.1	0	30	12.5	#NULL!	4	0	1	1	0	7	3	3	2	0	1	1	2	0	19
HFZYP201411015	3	27	#NULL!	26.3	0	30	12.5	#NULL!	4	2	0	1	0	8	4	3	1	1	0	0	1	1	18
HFZYP201411016	3	29	22	17.6	0	30	12.5	8	1	1	0	0	0	6	3	3	1	1	1	0	0	1	19
HFZYP201411017	3	27	#NULL!	21.8	0	30	12.5	#NULL!	4	2	1	0	0	7	4	4	2	4	2	1	1	1	23
HFZYP201411018	3	30	30	17.2	1	25	10	-5	3	2	0	0	0	8	4	4	2	2	3	2	2	1	28
HFZYP201411019	3	32	29	19.5	0	25	12.5	-4	3	1	0	0	0	8	4	4	1	0	3	2	2	1	27
HFZYP201411020	3	32	28	17.5	0	25	12.5	-3	3	1	1	0	0	6	3	3	0	0	3	0	0	0	15
HFZYP201411021	3	31	22	18.4	0	25	12.5	3	2	1	0	0	0	6	3	0	2	2	2	2	1	1	17
HFZYP201411022	3	33	22	27	0	30	10	8	1	1	0	0	0	8	4	4	2	1	0	0	2	1	28
HFZYP201411023	3	31	22	19.5	1	30	12.5	8	1	0	1	0	0	6	3	3	2	1	1	2	2	1	21
HFZYP201411024	3	34	22	23.4	1	30	12.5	8	1	1	1	0	0	7	3	4	2	0	2	1	2	1	23
HFZYP201411025	3	28	21	23.2	1	30	12.5	9	1	1	0	0	0	7	3	4	1	2	0	1	0	1	18
HFZYP201411026	3	34	21	25	1	30	12.5	9	1	2	1	1	0	6	3	4	2	2	2	1	0	1	22
HFZYP201411027	3	26	#NULL!	25.7	1	30	12.5	#NULL!	4	2	1	1	0	7	3	4	2	0	2	1	2	1	24
HFZYP201411028	3	37	#NULL!	24.2	1	30	10	#NULL!	4	1	0	0	0	8	4	0	1	0	0	0	2	1	16
HFZYP201411029	3	33	20	#NULL!	1	30	10	10	0	1	1	0	0	5	3	4	1	2	0	1	1	1	13
HFZYP201411030	3	26	22	#NULL!	1	30	10	8	1	1	1	0	0	7	3	4	2	0	2	2	2	1	25
HFZYP201411031	3	31	21	#NULL!	1	30	10	9	1	0	1	1	0	6	4	3	1	2	1	0	1	0	16
HFZYP201411032	3	29	22	#NULL!	1	30	10	8	1	0	1	0	0	7	4	4	2	2	2	2	2	1	26
HFZYP201411033	3	25	21	#NULL!	1	30	10	9	1	1	1	0	0	6	4	4	1	1	3	1	1	1	23
HFZYP201411034	3	26	22	18.1	1	30	12.5	8	1	1	0	0	0	6	3	4	2	0	1	2	1	1	21
HFZYP201411035	3	25	22	20.1	1	30	12.5	8	1	1	1	1	0	5	4	4	2	0	0	0	1	1	17
HFZYP201411036	3	30	#NULL!	20.8	0	30	12.5	#NULL!	4	2	0	1	0	5	3	0	0	2	0	0	0	1	9
HFZYP201411037	3	31	21	19.9	0	30	12.5	9	1	1	1	0	0	7	4	4	2	0	2	2	2	1	26
HFZYP201411038	3	29	22	20.7	0	30	12.5	8	1	1	0	0	0	4	3	3	1	2	0	0	0	1	12
HFZYP201411039	3	25	22	20.2	0	30	12.5	8	1	1	1	0	0	6	3	3	2	2	0	0	1	1	18
HFZYP201411040	3	33	22	16.4	1	30	12.5	8	1	2	0	0	2	6	4	3	0	1	1	1	2	1	22
HFZYP201411041	3	33	28	18.6	0	35	12.5	7	1	2	1	0	1	7	4	4	2	2	2	2	2	1	25
HFZYP201411042	3	25	21	17.3	1	30	12.5	9	1	2	0	0	0	6	3	4	1	0	2	2	1	1	22
HFZYP201411043	3	28	22	18.6	1	30	12.5	8	1	1	0	0	0	3	4	4	0	2	2	1	0	0	12
HFZYP201411044	3	31	22	22.3	1	30	12.5	8	1	1	1	0	0	2	4	4	1	0	0	0	1	1	15
HFZYP201411045	3	28	24	23.4	1	30	12.5	6	1	1	1	0	0	6	3	4	1	2	0	0	1	1	16
HFZYP201411046	3	25	22	20.8	1	30	12.5	8	1	1	1	0	0	8	4	4	2	2	3	2	2	1	28
HFZYP201411047	3	35	23	22.1	1	30	12.5	7	1	0	1	1	0	6	4	4	1	2	2	1	1	1	21
HFZYP201411048	3	33	24	23.1	0	30	12.5	6	1	1	1	0	0	5	4	4	1	4	2	2	1	1	22
HFZYP201411049	3	30	22	24.8	0	30	12.5	8	1	1	1	0	0	6	4	4	1	2	2	2	2	1	26
HFZYP201411050	3	32	21	17.9	1	30	12.5	9	1	1	0	0	0	1	3	1	1	2	0	2	1	1	12
HFZYP201411051	3	29	21	21.7	1	30	12.5	9	1	1	1	0	0	8	4	4	2	0	2	2	1	1	26
HFZYP201411052	3	28	32	21.6	1	40	12.5	8	1	1	1	0	0	6	4	0	0	0	0	0	0	0	10
HFZYP201411053	3	30	37	22.3	1	45	12.5	8	1	0	1	1	2	0	0	0	0	2	0	0	0	0	0
HFZYP201411054	3	30	22	19.6	0	25	12.5	3	2	1	0	0	0	8	4	4	0	2	3	2	0	1	26
HFZYP201411055	3	32	23	18.2	0	25	12.5	2	2	2	0	0	0	8	4	4	2	2	2	2	1	1	26
HFZYP201411056	3	33	22	20.7	1	25	12.5	3	2	1	0	0	0	5	3	4	2	2	2	2	1	0	21
HFZYP201411057	3	34	22	25.2	0	25	12.5	3	2	1	0	0	0	6	3	3	2	2	2	2	2	0	22
HFZYP201411058	3	28	22	26.1	1	25	12.5	3	2	1	0	0	0	8	4	4	1	0	2	2	2	1	24
HFZYP201411059	3	27	21	19.1	1	25	12.5	4	2	1	1	0	0	8	3	0	1	2	0	1	0	0	13
HFZYP201411060	3	33	22	19.8	0	25	12.5	3	2	1	0	0	0	7	3	4	2	2	2	2	2	1	25
HFZYP201411061	3	30	22	20.3	0	25	12.5	3	2	1	1	0	0	6	4	4	1	2	2	2	2	0	24
HFZYP201411062	3	28	21	17.2	0	25	12.5	4	2	1	0	0	0	5	4	4	2	2	2	2	1	1	25
HFZYP201411063	3	28	22	22.8	1	25	12.5	3	2	0	1	0	0	7	3	0	2	2	0	0	2	1	17
HFZYP201411064	3	27	21	24.8	0	30	12.5	9	1	1	0	0	0	8	4	3	1	2	2	2	2	1	25
HFZYP201411065	3	29	22	21.6	0	30	12.5	8	1	1	0	0	0	8	3	4	1	2	3	2	1	1	25
HFZYP201411066	3	27	22	19.7	0	30	12.5	8	1	1	1	0	0	7	3	4	2	0	2	2	1	1	24
HFZYP201411067	3	27	23	23.4	1	30	12.5	7	1	0	1	0	0	2	3	4	1	0	1	0	0	1	12
HFZYP201411068	3	33	22	21.6	0	30	12.5	8	1	1	1	0	0	3	3	0	2	2	0	2	0	1	11
HFZYP201411069	3	27	21	19.2	0	30	12.5	9	1	1	0	0	0	2	3	4	2	2	2	1	1	1	18
HFZYP201411070	3	33	22	20.2	0	30	12.5	8	1	1	1	0	0	7	4	3	1	2	2	2	0	1	21
HFZYP201411071	3	31	21	19.9	0	30	12.5	9	1	2	1	0	0	2	4	4	2	2	3	2	1	1	21
HFZYP201411072	3	28	22	19.4	0	30	12.5	8	1	0	1	0	0	7	4	4	2	2	3	2	2	1	27
HFZYP201411073	3	27	22	19.9	0	30	12.5	8	1	1	1	0	0	8	3	3	2	2	2	2	0	1	23
HFZYP201411074	3	36	22	21.2	1	30	12.5	8	1	1	1	0	0	7	3	3	1	2	2	2	2	1	23
HFZHP201410001	3	28	23	21.5	0	25	12.5	2	2	0	1	0	0	2	3	3	0	0	3	2	1	1	17
HFZHP201410002	3	25	22	20.2	0	25	12.5	3	2	1	1	0	0	2	3	3	2	2	3	2	1	1	17
HFZHP201410003	3	32	27	19.3	0	30	12.5	3	2	1	1	0	0	8	4	4	2	1	2	2	1	1	26
HFZHP201410004	3	24	29	20	0	25	12.5	-4	3	1	1	0	0	8	4	3	2	2	2	2	1	1	24
HFZHP201410005	3	#NULL!	25	#NULL!	1	35	12.5	10	0	1	0	0	0	7	4	4	2	2	3	2	2	1	27
HFZHP201410006	3	#NULL!	22	#NULL!	0	35	12.5	13	0	0	0	0	1	4	4	4	2	2	2	2	1	1	22
HFZHP201410007	3	#NULL!	24	#NULL!	0	35	12.5	11	0	1	1	0	0	7	4	3	2	2	2	2	1	1	24
HFZHP201410008	3	28	24	22.9	0	35	12.5	11	0	0	1	0	0	8	4	4	2	2	3	2	2	1	28
HFZHP201410009	3	25	21	27.5	0	25	12.5	4	2	0	1	0	0	7	3	4	2	2	2	2	2	1	25
HFZHP201410010	3	29	24	17.2	0	25	12.5	1	2	0	1	0	0	8	4	4	2	2	3	2	1	0	27
HFZHP201410011	3	32	24	18.1	1	25	12.5	1	2	1	1	0	0	6	3	3	2	2	0	2	1	1	20
HFZHP201410012	3	34	23	23.4	0	25	12.5	2	2	2	1	0	0	8	4	4	1	2	2	2	1	1	25
HFZHP201410013	3	26	21	37.8	0	25	12.5	4	2	1	0	0	0	6	3	4	2	2	2	0	2	1	23
HFZHP201410014	3	32	24	18.7	1	25	12.5	1	2	0	1	0	0	8	3	4	2	0	1	1	1	1	24
HFZHP201410015	3	22	34	17.2	1	25	12.5	-9	3	0	1	0	0	8	4	3	0	0	0	0	1	0	16
YFY201412001	1	#NULL!	24	#NULL!	0	25	12.5	1	2	2	1	1	1	6	3	3	2	2	2	1	1	1	21
YFY201412002	1	#NULL!	27	#NULL!	1	30	12.5	3	2	2	1	1	0	2	0	1	1	0	0	0	0	1	5
YFY201412003	1	#NULL!	23	#NULL!	1	25	12.5	2	2	1	1	1	1	2	3	0	1	0	0	0	0	0	6
YFY201412004	1	#NULL!	21	#NULL!	0	25	12.5	4	2	1	1	1	0	3	3	3	0	1	1	0	0	0	11
YFY201412005	1	#NULL!	#NULL!	#NULL!	0	25	12.5	#NULL!	4	2	0	1	0	5	3	3	0	1	2	2	1	0	17
YFY201412006	1	#NULL!	23	#NULL!	1	25	12.5	2	2	2	1	1	0	7	4	4	2	1	1	2	0	0	22
YFY201412007	1	24	22	21.5	0	30	12.5	8	1	0	1	0	1	7	4	4	2	2	3	2	1	1	26
YFY201412008	1	35	#NULL!	20	1	30	12.5	#NULL!	4	1	0	1	0	8	4	4	1	2	2	2	2	0	25
YFY201412009	1	30	22	17.3	1	25	12.5	3	2	2	1	0	1	7	4	4	2	1	0	0	0	0	18
YFY2014120010	1	30	39	18	1	35	12.5	-4	3	1	1	1	2	4	0	4	2	2	0	0	1	0	13
YFY2014120011	1	28	35	23.4	0	40	12.5	5	1	1	1	1	1	0	0	0	0	0	0	0	0	0	0
YFY2014120012	1	29	30	28.3	1	40	12.5	10	0	2	1	1	1	0	0	0	0	0	0	0	0	0	0
YFY2014120013	1	29	30	17.5	1	40	10	10	0	2	1	1	2	0	4	0	0	0	0	2	0	0	6
YFY2014120014	1	22	39	22	1	40	10	1	2	2	1	0	2	0	0	0	0	0	0	0	0	0	0
YFY2014120015	1	27	30	19.6	1	25	12.5	-5	3	2	1	0	1	6	4	3	2	1	0	0	0	0	16
YFY2014120016	1	42	29	24.8	1	25	12.5	-4	3	1	1	1	2	6	0	3	0	0	0	0	0	0	9
YFY2014120017	1	33	29	25.4	1	25	12.5	-4	3	2	1	1	2	0	3	3	2	0	0	0	0	0	11
YFY2014120018	1	#NULL!	30	#NULL!	1	25	12.5	-5	3	2	1	1	2	0	0	0	0	0	0	0	0	0	0
YFY2014120019	1	31	40	19.9	1	40	10	0	2	2	1	0	1	5	3	0	1	0	0	0	0	0	9
YFY2014120020	1	35	36	20.9	1	25	12.5	-11	3	2	1	1	0	6	4	0	0	0	0	0	0	0	10
YFY2014120021	1	32	28	21.6	1	30	12.5	2	2	2	1	1	1	5	3	1	0	0	1	2	1	1	14
YFY2014120022	1	28	36	19	1	40	10	4	2	2	1	1	0	3	2	3	0	0	2	2	1	0	13
YFY2014120023	1	31	25	21	1	25	10	0	2	1	1	1	0	4	3	3	1	1	1	1	1	0	15
YFY2014120024	1	27	31	16.8	1	25	12.5	-6	3	1	1	1	0	4	3	1	0	0	0	0	0	0	8
YFY2014120025	1	31	23	28.3	1	25	10	2	2	2	1	1	0	3	3	3	2	1	0	0	0	1	13
YFY2014120026	1	28	24	20.8	1	25	12.5	1	2	2	0	1	0	6	3	3	1	0	0	1	1	1	16
YFY2014120027	1	32	27	19.8	1	30	10	3	2	1	0	1	1	7	3	3	1	2	3	2	1	1	23
YFY2014120028	1	31	24	21.2	1	25	12.5	1	2	2	1	0	1	2	3	3	1	1	0	0	1	0	11
YFY2014120029	1	27	24	18.7	1	25	12.5	1	2	0	1	0	0	4	3	3	2	0	1	1	2	0	17
YFY2014120030	1	29	33	20.4	0	40	10	7	1	2	1	0	0	2	3	0	0	0	0	0	1	1	7
YFY2014120031	1	32	21	25	1	30	10	9	1	1	1	1	2	1	0	3	2	0	0	0	0	0	6
YFY2014120032	1	35	36	25.4	1	40	10	4	2	2	1	1	0	3	3	3	0	0	0	0	0	1	10
YFY2014120033	1	27	22	21.6	1	25	10	3	2	1	1	0	0	3	3	3	1	1	0	0	2	1	14
YFY2014120034	1	31	22	21.5	1	30	10	8	1	2	1	0	0	4	3	3	1	0	1	1	2	1	16
YFY2014120035	1	25	22	19.8	1	25	10	3	2	1	1	0	1	4	3	3	2	1	0	1	1	1	16
YFY2014120036	1	28	22	19.5	1	30	10	8	1	2	0	0	0	5	3	3	2	0	1	1	1	1	17
YFY2014120037	1	33	22	24.2	1	25	12.5	3	2	2	0	1	0	6	3	3	1	2	2	1	1	1	20
YFY2014120038	1	35	22	19.8	1	30	12.5	8	1	1	0	0	0	3	3	3	2	1	2	2	1	0	17
YFY2014120039	1	33	20	19.8	0	30	10	10	0	1	1	0	1	2	3	3	0	0	2	0	0	1	9
YFY2014120040	1	27	21	20.3	1	25	12.5	4	2	1	1	0	2	2	0	3	1	0	0	0	1	1	8
YFY2014120041	1	27	22	22.2	1	30	10	8	1	1	1	0	2	1	0	3	0	0	0	0	0	1	5
YFY2014120042	1	28	23	20.2	1	30	10	7	1	0	1	0	1	3	3	0	0	0	0	0	0	1	7
YFY2014120043	1	31	22	22	1	30	10	8	1	1	1	0	1	4	3	3	1	1	0	0	2	1	15
YFY2014120044	1	26	22	17.5	1	30	10	8	1	0	1	0	0	4	3	3	1	1	3	1	1	1	18
YFY2014120045	1	29	22	26.7	1	25	12.5	3	2	0	1	0	1	6	3	3	2	2	1	1	0	1	19
YFY2014120046	1	27	22	18	1	30	10	8	1	1	0	0	1	6	3	3	1	1	1	1	0	1	17
YFY2014120047	1	26	31	18	1	35	12.5	4	2	1	1	0	2	5	3	0	0	0	1	0	0	1	10
YFY2014120048	1	28	22	20.5	1	25	12.5	3	2	1	1	0	0	4	0	3	1	0	2	2	1	1	14
YFY2014120049	1	28	22	19.9	1	30	10	8	1	1	1	1	0	4	3	3	1	2	3	2	2	1	21
YFY2014120050	1	31	35	21.1	1	40	10	5	1	0	1	0	0	0	0	0	0	0	0	0	0	0	0
YFY2014120051	1	29	22	20.6	1	30	10	8	1	1	0	1	1	3	3	3	1	1	0	0	1	1	13
YFY2014120052	1	31	25	21.3	1	30	10	5	1	1	1	1	0	5	0	3	1	1	1	1	0	1	13
GFY201412006	2	31	23	#NULL!	0	25	12.5	2	1	2	1	1	2	2	0	2	1	0	0	0	0	1	6
GFY201412007	2	28	21	19.1	0	35	12.5	14	0	1	0	0	0	8	3	3	2	2	3	2	2	1	26
GFY201412008	2	31	23	19.8	1	35	12.5	12	0	1	1	1	0	6	3	3	2	1	3	2	2	0	22
GFY201412009	2	24	22	#NULL!	0	35	12.5	13	0	2	1	1	0	5	3	3	1	1	3	2	0	1	19
GFY201412011	2	29	23	17.6	0	35	12.5	12	0	1	1	1	0	5	3	3	2	0	2	2	0	1	18
GFY201412012	2	24	23	#NULL!	0	25	12.5	2	2	1	0	0	1	6	4	3	2	1	3	2	2	1	24
GFY201412015	2	29	21	20.4	0	25	12.5	4	2	1	1	1	0	7	4	4	2	1	2	2	2	1	25
GFY201412016	2	30	22	21.2	0	35	12.5	13	0	0	1	1	1	7	3	4	1	2	3	2	2	1	25
GFY201412017	2	38	21	#NULL!	0	25	12.5	4	2	1	0	0	0	8	4	4	2	2	3	2	2	1	28
GFY201412018	2	27	22	19.2	0	35	12.5	13	0	1	0	0	0	8	4	4	2	2	2	2	1	1	27
GFY201412019	2	31	22	21.4	0	35	12.5	13	0	0	1	0	0	3	3	4	1	0	2	1	0	1	15
GFY201412021	2	28	23	22.3	0	35	12.5	12	0	0	1	1	2	5	3	3	2	2	2	1	1	0	19
GFY201412028	2	25	22	20.3	0	35	12.5	13	0	1	0	1	0	8	4	4	2	2	3	2	2	1	28
GFY201412039	2	28	22	18.2	1	35	12.5	13	0	1	0	1	0	8	4	4	2	2	2	2	2	1	27
GFY201412035	2	33	20	19.3	0	35	12.5	15	0	1	1	0	1	4	3	4	2	2	3	2	0	1	21
GFY201412038	2	30	22	22.5	0	35	12.5	13	0	1	1	0	1	5	4	4	2	2	3	2	0	1	23
GFY201412041	2	38	21	22.1	0	25	12.5	4	2	2	1	1	1	5	3	3	1	1	3	2	1	1	20
GFY201412043	2	31	23	22.6	0	35	12.5	12	0	0	1	0	0	8	3	3	2	1	3	2	2	1	25
GFY201412046	2	36	20	#NULL!	0	35	12.5	15	0	1	0	0	0	7	3	3	1	1	2	2	1	1	21
GFY201412047	2	37	22	18.9	0	35	12.5	13	0	0	1	0	1	7	3	3	2	2	3	2	2	1	25
GFY201412048	2	28	21	#NULL!	0	35	12.5	14	0	1	1	0	0	7	3	3	1	1	3	2	2	1	23
GFY201412050	2	37	19	18.8	0	35	12.5	16	0	1	1	0	0	7	3	3	1	1	2	2	1	1	21
GFY201412051	2	28	25	18.8	0	35	12.5	10	0	1	0	1	0	6	4	3	2	2	3	2	1	1	24
GFY201412053	2	30	33	22	1	40	10	7	1	1	1	1	0	8	3	3	2	2	2	2	1	1	24
GFY201412054	2	33	34	19.9	1	40	10	6	1	1	1	1	0	6	3	3	1	0	0	0	2	0	15
GFY201412056	2	30	#NULL!	17.3	0	30	12.5	#NULL!	4	1	1	1	0	8	3	3	2	2	3	2	2	1	26
GFY201412067	2	33	22	23.3	1	30	12.5	8	1	1	1	1	0	6	3	3	2	2	2	2	1	1	22
GFY201412068	2	32	22	25.6	1	30	12.5	8	1	0	1	0	1	5	3	3	2	1	2	1	2	1	20
GFY201412069	2	34	23	23.2	1	25	12.5	2	2	2	0	0	0	7	3	3	2	1	2	1	2	1	22
GFY201412082	2	27	24	18.8	1	25	12.5	1	2	1	1	1	2	5	0	3	1	1	0	0	0	1	11
GFY201412092	2	30	22	18.6	0	30	12.5	8	1	1	1	0	1	6	3	3	1	2	2	2	1	1	21
GFY201412093	2	30	22	23.3	0	30	12.5	8	1	1	1	1	0	7	3	3	1	1	3	2	1	1	22
GFY201412094	2	25	22	20.3	0	30	12.5	8	1	0	1	1	1	6	3	3	2	1	3	2	1	1	22
HFZYP201412075	3	25	22	24.2	0	30	12.5	8	1	1	0	0	0	7	3	3	1	2	3	2	2	1	24
HFZYP201412076	3	31	21	24	0	30	12.5	9	1	1	1	0	0	7	3	3	2	2	2	2	2	1	24
HFZYP201412077	3	29	22	18.7	0	30	12.5	8	1	1	0	0	0	8	3	3	2	2	3	2	2	1	26
HFZYP201412078	3	28	23	23.5	0	30	12.5	7	1	0	0	0	0	6	3	3	2	2	3	2	1	1	23
HFZYP201412079	3	29	21	17.6	0	30	12.5	9	1	1	1	0	0	6	3	3	2	2	3	2	1	1	23
HFZYP201412080	3	34	22	19.5	0	30	12.5	8	1	1	1	0	0	7	3	3	2	2	2	1	2	1	23
HFZYP201412081	3	34	23	19.5	0	30	12.5	7	1	1	1	0	0	6	3	3	2	2	2	2	2	1	23
HFZYP201412082	3	30	22	23.4	0	30	12.5	8	1	1	1	0	0	6	3	3	2	2	3	2	1	1	23
HFZYP201412083	3	30	21	16.6	0	30	12.5	9	1	1	1	0	0	6	3	3	1	2	2	2	2	1	22
HFZYP201412084	3	29	22	17.9	0	30	12.5	8	1	2	1	0	0	6	3	3	2	0	2	2	1	1	20
HFZYP201412085	3	25	22	19.1	0	30	12.5	8	1	1	1	0	0	5	3	3	1	1	2	2	1	1	19
HFZYP201412086	3	30	22	#NULL!	0	30	12.5	8	1	1	1	0	0	7	3	3	1	2	3	2	1	1	23
HFZYP201412087	3	30	21	24.8	0	30	12.5	9	1	1	0	0	1	5	3	3	1	2	2	2	1	1	20
HFZYP201412088	3	31	21	23.4	1	30	12.5	9	1	1	0	0	0	8	3	4	2	2	2	2	2	1	26
HFZYP201412089	3	34	23	25.8	0	30	12.5	7	1	1	1	0	0	8	3	3	1	2	2	1	2	1	23
HFZYP201412090	3	30	#NULL!	19.1	1	30	12.5	#NULL!	4	1	1	0	0	7	3	3	1	1	0	2	1	1	19
HFZYP201412091	3	40	23	22.4	1	30	12.5	7	1	1	0	0	1	5	3	3	1	2	2	2	1	1	20
HFZYP201412092	3	41	22	24.2	1	30	12.5	8	1	1	0	0	0	7	3	3	1	2	0	0	1	1	18
HFZYP201412093	3	31	22	22.3	0	30	12.5	8	1	0	1	0	0	7	3	4	2	2	3	2	2	1	26
HFZYP201412094	3	28	22	18.8	0	30	12.5	8	1	1	1	0	0	6	3	3	1	1	2	2	2	1	21
HFZYP201412095	3	26	22	19.1	1	30	12.5	8	1	1	1	0	0	6	4	3	2	2	2	2	2	1	24
HFZYP201412096	3	28	22	23.8	1	30	12.5	8	1	1	0	0	0	7	3	3	1	1	2	2	1	1	21
HFZYP201412097	3	32	22	20.9	1	30	12.5	8	1	1	1	1	0	7	3	3	1	1	2	2	2	1	22
HFZYP201412098	3	31	22	22.9	0	30	12.5	8	1	1	1	0	0	5	3	3	1	2	2	2	2	1	21
HFZYP201412099	3	29	22	19.1	0	30	12.5	8	1	1	1	0	0	5	3	3	2	1	2	0	1	1	18
HFZYP2014120100	3	30	22	18.4	0	30	12.5	8	1	1	0	0	0	7	3	3	1	2	3	2	2	1	24
HFZYP2014120101	3	27	22	18.7	0	30	12.5	8	1	2	0	0	0	5	3	3	1	1	3	2	1	1	20
HFZYP2014120102	3	27	21	20.4	1	30	12.5	9	1	1	0	0	0	6	3	3	2	2	2	2	2	1	23
HFZYP2014120103	3	33	22	19.1	0	30	12.5	8	1	1	1	0	0	5	3	3	2	2	1	1	1	1	19
HFZYP2014120104	3	24	21	17.9	0	30	12.5	9	1	1	0	0	0	8	3	3	2	2	3	2	2	1	26
HFZYP2014120106	3	27	22	19.3	1	30	12.5	8	1	1	0	0	0	8	4	4	2	2	2	2	2	1	27
HFZYP2014120107	3	28	21	18	1	30	12.5	9	1	1	0	0	1	7	4	3	1	1	2	2	2	1	23
HFZYP2014120108	3	25	21	19.1	1	30	12.5	9	1	2	0	0	0	7	3	3	2	1	2	2	1	1	22
HFZYP2014120109	3	33	21	24	1	30	12.5	9	1	1	0	0	0	5	3	3	1	1	2	2	1	1	19
HFZYP2014120110	3	28	22	22	0	30	12.5	8	1	1	1	0	0	6	3	3	1	1	3	2	2	1	22
YFY201401001	1	31	22	18.8	1	30	10	8	1	1	1	0	1	5	3	3	2	1	1	1	1	1	18
YFY201401002	1	32	30	20.4	1	25	12.5	-5	3	1	1	1	0	7	3	3	2	2	2	2	1	0	22
YFY201401003	1	29	27	18.7	1	25	12.5	-2	3	0	0	1	0	7	4	3	2	2	2	2	1	1	24
YFY201401004	1	30	37	17.4	1	40	10	3	2	1	1	1	0	5	0	0	1	0	2	2	1	0	11
YFY201401005	1	30	23	18.5	1	30	10	7	1	1	0	1	1	6	3	3	1	2	2	2	2	1	22
YFY201401006	1	25	23	20.1	1	25	12.5	2	2	1	0	1	0	6	3	3	2	1	3	2	1	0	21
YFY201401007	1	35	21	21.9	1	30	10	9	1	0	1	1	0	5	0	3	2	1	2	2	0	0	15
YFY201401008	1	26	23	19.1	1	30	10	7	1	1	1	0	0	5	3	3	2	1	2	2	1	1	20
YFY201401009	1	29	22	23.3	1	25	10	3	2	1	1	0	1	5	3	3	1	1	2	2	1	1	19
YFY201401010	1	27	21	21.5	1	30	10	9	1	1	1	0	1	5	3	3	1	1	3	2	2	1	21
YFY201401011	1	32	24	18.2	1	25	12.5	1	2	2	0	0	0	7	3	3	2	2	2	2	1	1	23
YFY201401012	1	36	24	16.8	1	30	10	6	1	1	1	0	0	7	3	3	1	1	2	2	2	1	22
YFY201401013	1	29	21	22	0	30	10	9	1	2	1	0	1	3	0	0	0	0	2	2	0	1	8
YFY201401014	1	30	23	24	1	30	10	7	1	1	1	0	0	5	3	0	0	0	1	0	1	1	11
YFY201401015	1	32	22	19.9	1	30	10	8	1	0	1	0	1	5	0	3	1	0	1	0	0	1	11
YFY201401016	1	26	29	19.5	1	35	12.5	6	1	1	1	0	1	5	3	3	1	1	2	2	0	1	18
YFY201401017	1	33	22	29	1	25	10	3	2	1	1	0	2	3	0	3	0	1	0	0	0	0	7
YFY201401018	1	27	23	19.4	1	30	10	7	1	1	1	1	0	5	3	3	2	1	2	2	1	1	20
YFY201401019	1	29	32	18.5	1	30	10	-2	3	2	1	0	0	5	3	3	0	0	2	2	1	1	17
YFY201401020	1	28	30	18.9	1	35	10	5	2	0	1	0	1	5	3	3	1	0	2	2	2	1	19
YFY201401021	1	34	36	23.1	1	35	12.5	-1	3	1	1	0	0	5	0	0	0	0	0	0	0	1	6
YFY201401022	1	30	29	21.5	1	35	10	6	1	0	1	0	0	5	0	0	0	0	0	0	0	1	6
YFY201401023	1	30	29	18.5	1	35	10	6	1	0	1	0	1	6	4	3	2	1	2	2	1	0	21
YFY201401024	1	30	21	20.8	1	25	10	4	2	1	0	1	1	5	0	0	0	0	0	0	0	1	6
YFY201401025	1	25	21	21.5	1	30	10	9	1	1	1	0	1	3	3	3	1	0	0	2	1	1	14
YFY201401026	1	29	22	21.2	1	25	10	3	2	1	1	0	1	5	3	3	2	1	2	2	1	1	20
YFY201401027	1	28	22	19.7	1	30	10	8	1	1	0	0	0	5	3	3	2	1	2	2	1	1	20
YFY201401028	1	28	22	18	1	25	10	3	2	1	0	0	0	6	3	3	2	0	2	2	1	0	19
YFY201401029	1	31	22	24	1	25	10	3	2	1	1	1	2	2	3	0	0	0	0	0	0	0	5
YFY201401030	1	25	21	24.6	1	25	10	4	2	1	0	0	1	6	3	3	1	1	2	2	1	1	20
YFY201401031	1	28	29	21.2	1	35	10	6	1	0	1	0	1	8	3	3	1	1	2	2	1	1	22
YFY201401032	1	32	22	23	1	25	7.5	3	2	0	1	0	0	6	3	3	2	1	2	2	1	0	20
YFY201401033	1	27	21	21.5	1	30	10	9	1	0	1	0	0	6	4	3	2	1	3	2	1	1	23
YFY201401034	1	34	22	24	1	25	10	3	2	1	1	0	0	7	3	3	2	2	3	2	1	0	23
YFY201401035	1	26	22	19.4	1	25	10	3	2	1	0	0	0	6	4	3	2	2	3	2	1	1	24
YFY201401036	1	32	22	21.2	1	25	10	3	2	1	1	1	0	2	0	3	1	1	1	1	1	0	9
YFY201401037	1	32	23	21.1	1	25	12.5	2	2	2	0	1	1	3	0	3	1	1	0	0	1	0	9
YFY201401038	1	29	22	25.5	1	30	10	8	1	1	1	0	0	5	4	3	2	1	2	2	1	1	21
YFY201401039	1	26	23	21	1	25	10	2	2	1	1	0	2	2	3	3	1	0	0	0	0	1	10
YFY201401040	1	34	21	22.8	1	25	10	4	2	2	1	0	1	3	0	3	1	1	0	0	0	1	9
YFY201401041	1	38	23	21.5	1	20	10	-3	3	1	1	1	1	5	3	3	2	1	0	0	0	1	15
YFY201401042	1	28	18	18.8	1	25	10	7	1	1	1	0	1	5	3	3	0	0	0	0	0	1	12
YFY201401043	1	29	22	18.4	1	25	12.5	3	2	1	0	0	1	5	3	3	2	0	0	2	0	1	16
YFY201401044	1	34	30	24.1	1	35	10	5	1	0	1	0	0	6	3	3	2	1	2	2	2	1	22
YFY201401045	1	26	23	19.5	1	25	10	2	2	0	1	0	0	7	3	3	2	2	3	2	1	1	24
YFY201401046	1	30	23	23.1	1	30	10	7	1	1	1	0	0	6	4	3	1	2	3	2	2	1	24
YFY201401047	1	31	22	20.7	1	25	10	3	2	1	0	1	0	6	3	3	2	1	0	1	1	1	18
YFY201401048	1	32	22	23.4	1	25	12.5	3	2	1	0	0	0	6	4	3	1	1	2	2	0	1	20
YFY201401049	1	26	23	23.4	1	40	10	17	0	1	1	0	0	3	3	3	2	1	1	1	1	1	16
YFY201401050	1	30	25	18.8	1	40	12.5	15	0	0	1	0	0	6	3	3	1	1	2	1	0	1	18
YFY201401051	1	27	24	18.3	1	25	7.5	1	2	0	1	0	1	5	3	3	2	0	2	2	1	0	18
YFY201401052	1	28	22	20.5	1	25	10	3	2	0	1	0	0	6	3	3	2	2	2	2	1	1	22
YFY201401053	1	28	23	17.6	1	25	10	2	2	1	1	0	0	6	3	3	2	1	2	2	1	1	21
YFY201401054	1	28	23	21.3	1	25	10	2	2	1	1	0	1	6	3	3	2	2	1	1	1	1	20
YFY201501055	1	24	26	18	1	30	12.5	4	2	1	0	0	0	8	4	3	2	2	2	2	2	0	25
YFY201501056	1	34	26	19.1	1	30	10	4	2	0	1	0	0	6	3	4	2	1	3	2	2	1	24
YFY201501057	1	27	23	24.8	1	30	10	7	1	1	1	0	0	6	3	3	1	2	2	2	1	1	21
YFY201501058	1	22	22	18.4	1	25	10	3	2	1	0	0	0	6	3	3	1	0	0	1	2	1	17
YFY201501059	1	24	24	18.2	1	30	10	6	1	0	0	0	1	8	3	4	2	2	2	2	2	1	26
YFY201501060	1	24	22	19.1	1	30	10	8	1	1	1	0	0	6	0	3	2	1	0	1	0	1	14
YFY201501061	1	25	23	17.9	1	30	10	7	1	0	1	1	2	7	3	3	2	2	1	1	2	0	21
HFZYP2014120111	3	32	21	19.5	1	30	12.5	9	1	1	0	0	0	5	3	3	2	2	2	2	1	1	21
HFZYP2014120112	3	27	21	18	1	30	12.5	9	1	1	1	0	0	6	3	3	1	2	2	2	1	1	21
HFZYP2014120113	3	36	23	21.8	0	30	12.5	7	1	2	1	0	0	5	3	3	1	1	2	1	0	1	17
HFZYP2014120114	3	27	22	19.3	1	30	12.5	8	1	1	0	0	1	7	4	4	2	2	3	2	2	1	27
HFZYP2014120115	3	28	22	19.4	1	30	12.5	8	1	2	1	0	0	5	3	3	2	1	2	1	2	1	20
HFZYP2014120116	3	29	22	26.8	0	30	12.5	8	1	2	1	0	0	7	3	3	2	2	2	2	1	1	23
HFZYP2014120117	3	25	22	20.7	1	30	12.5	8	1	2	1	0	0	7	3	3	2	0	1	1	1	1	19
HFZYP2014120118	3	31	23	24.8	1	30	12.5	7	1	1	1	0	0	6	3	3	2	1	1	1	2	1	20
HFZYP2014120119	3	33	21	21.3	1	25	12.5	4	1	1	0	0	0	6	3	3	2	2	2	2	1	1	22
HFZYP2014120120	3	22	21	20.3	0	30	12.5	9	1	0	1	0	0	6	3	3	1	1	2	1	2	1	20
HFZYP2015010121	3	30	23	19.1	1	30	12.5	7	1	2	0	0	0	5	3	3	1	2	2	2	0	1	19
HFZYP2015010122	3	32	22	21	1	30	12.5	8	1	1	1	0	0	6	3	3	1	2	2	2	1	1	21
HFZYP2015010123	3	26	22	21.8	1	30	12.5	8	1	2	1	0	0	5	3	3	1	1	2	2	0	1	18
HFZYP2015010124	3	28	21	19.2	1	30	12.5	9	1	1	0	0	0	6	3	3	1	1	1	1	1	1	18
HFZYP2015010125	3	30	20	20.2	0	30	12.5	10	1	1	1	0	0	5	3	3	1	1	0	1	0	1	15
HFZYP2015010126	3	27	22	18.4	0	30	12.5	8	1	1	1	0	0	5	3	3	1	0	1	1	2	1	17
HFZYP2015010127	3	34	21	22.9	1	30	12.5	9	1	0	1	0	0	8	3	3	2	2	2	2	2	1	25
HFZYP2015010128	3	32	22	19.6	1	30	12.5	8	1	1	0	0	0	7	3	4	2	2	2	2	1	1	24
HFZYP2015010129	3	40	22	21.1	0	30	12.5	8	1	2	0	0	0	7	4	3	1	2	3	2	1	1	24
HFZYP2015010130	3	28	21	20.9	0	30	12.5	9	1	0	1	0	0	7	3	3	2	1	3	2	2	1	24
HFZYP2015010131	3	34	22	28.6	0	30	12.5	8	1	1	0	0	0	5	3	3	2	1	1	1	1	0	17
HFZYP2015010132	3	26	22	20.7	0	30	12.5	8	1	2	0	0	0	7	4	3	2	1	1	1	1	1	21
HFZYP2015010133	3	34	22	18.4	1	30	12.5	8	1	0	1	0	0	7	4	4	1	2	2	2	2	1	25
HFZYP2015010134	3	25	21	26.9	0	30	12.5	9	1	1	0	0	0	7	3	3	2	2	3	2	2	1	25
HFZYP2015010135	3	35	21	23.8	0	30	12.5	9	1	1	1	0	0	6	3	3	2	2	2	2	2	1	23
HFZYP2015010136	3	26	22	19.7	0	30	12.5	8	1	0	1	0	0	5	3	3	2	1	2	2	2	1	21
HFZYP2015010137	3	32	21	18.4	0	30	12.5	9	1	1	0	0	0	7	3	4	2	2	2	2	2	1	25
HFZYP2015010138	3	31	22	17.9	1	30	12.5	8	1	1	1	0	0	5	3	3	2	1	2	2	0	1	19
HFZYP2015010139	3	25	23	19.6	1	30	12.5	7	1	1	1	0	0	6	3	4	2	2	2	2	1	1	23
HFZYP2015010140	3	30	23	19.4	1	25	12.5	2	1	1	1	0	0	7	4	4	2	1	2	2	2	1	25
HFZYP2015010141	3	38	23	20.8	0	30	12.5	7	1	1	1	0	0	6	3	3	1	1	1	2	2	1	20
HFZYP2015010142	3	33	23	21.4	0	30	12.5	7	1	0	1	0	0	6	4	3	2	2	3	2	2	1	25
HFZYP2015010143	3	32	21	18.8	0	30	12.5	9	1	0	0	0	0	7	4	3	1	2	3	2	2	1	25
HFZYP2015010144	3	31	21	20.2	0	30	12.5	9	1	1	1	0	0	6	3	3	2	2	1	2	2	1	22
HFZYP2015010145	3	28	22	19.5	0	30	12.5	8	1	1	1	0	0	6	3	3	2	2	2	2	2	1	23
HFZYP2015010146	3	25	22	23.8	0	30	12.5	8	1	1	1	1	0	6	3	3	2	1	2	2	0	1	20
HFZYP2015010147	3	30	22	#NULL!	1	30	12.5	8	1	1	1	0	0	5	3	3	2	2	2	2	1	1	21
HFZYP2015010148	3	38	21	25.5	0	30	12.5	9	1	0	1	0	0	6	3	3	1	2	2	2	1	1	21
HFZYP2015010149	3	25	23	19.5	0	30	12.5	7	1	1	1	1	0	6	3	3	2	0	2	1	1	1	21
HFZYP2015010150	3	33	22	22.3	1	30	12.5	8	1	1	1	0	0	7	3	3	1	1	2	2	2	1	22
HFZYP2015010151	3	38	22	27.5	1	30	12.5	8	1	1	1	0	0	6	3	3	1	2	1	2	1	1	20
HFZYP2015010152	3	31	22	23.3	0	30	12.5	8	1	1	0	0	0	8	3	4	2	2	3	2	2	1	27
HFZYP2015010153	3	#NULL!	20	20	0	30	10	10	1	1	1	0	0	5	3	3	1	0	1	1	1	1	16
HFZYP2015010154	3	29	22	18.7	0	30	12.5	8	1	1	1	0	0	8	3	3	1	2	2	2	2	1	24
HFZYP2015010155	3	30	22	23.7	0	30	12.5	8	1	1	1	0	0	5	3	3	1	1	1	1	0	1	16
HFZYP2015010156	3	28	22	22.7	0	30	12.5	8	1	1	1	0	0	7	3	3	2	2	2	2	1	1	23
HFZYP2015010157	3	28	22	19.6	1	30	12.5	8	1	1	1	0	0	7	3	3	0	2	2	2	2	1	22
HFZYP2015010158	3	29	22	23.6	0	30	12.5	8	1	1	1	1	0	7	3	3	1	1	2	2	0	1	20
HFZYP2015010159	3	30	21	#NULL!	0	30	12.5	9	1	1	1	0	0	8	3	3	1	2	2	2	2	1	24
HFZYP2015010160	3	29	21	21.7	0	30	12.5	9	1	0	1	0	0	7	3	4	2	2	2	2	1	1	24
HFZYP2015010161	3	33	21	27.9	1	30	12.5	9	1	0	1	0	0	7	3	3	2	1	2	2	1	1	22
HFZYP2015010162	3	31	22	21.5	1	30	10	8	1	1	1	0	0	6	4	3	1	2	2	2	2	1	23
HFZYP2015010163	3	30	23	20.9	0	30	12.5	7	1	2	1	0	0	7	4	3	1	1	1	1	1	1	20
HFZYP2015010164	3	33	22	21.1	0	30	10	8	1	1	1	0	0	6	3	3	2	1	1	2	1	1	20
HFZYP2015010165	3	36	22	23.6	0	30	10	8	1	0	1	0	0	7	3	3	1	2	2	2	2	1	23
HFZYP2015010166	3	27	23	21.5	1	30	10	7	1	0	1	0	0	7	4	3	2	1	2	2	2	1	24
HFZYP2015010167	3	30	22	22.2	0	30	7.5	8	1	1	1	0	0	5	3	3	1	1	1	2	1	1	18
HFZYP2015010168	3	39	21	22.4	0	30	7.5	9	1	0	1	0	0	6	3	3	1	1	1	0	2	1	18
HFZYP2015010169	3	30	22	19.2	0	30	7.5	8	1	1	1	1	0	7	3	3	1	2	2	2	1	1	22
HFZYP2015010170	3	26	23	19.8	0	30	7.5	7	1	0	1	0	0	6	3	3	1	1	2	2	1	0	19
HFZYP2015010171	3	35	21	25.5	0	30	7.5	9	1	0	1	0	0	7	3	3	1	1	2	2	1	1	21
HFZYP2015010172	3	27	22	20.3	1	30	7.5	8	1	1	1	0	0	7	3	3	1	2	2	2	1	1	22
HFZYP2015010173	3	28	22	16.4	0	30	10	8	1	1	1	0	0	6	0	3	1	0	2	2	1	1	19
HFZYP2015010174	3	31	21	21	0	30	10	9	1	2	0	0	0	6	4	3	2	1	2	2	1	1	22
HFZYP2015010175	3	26	22	21.6	0	30	10	8	1	0	1	0	1	6	3	3	1	2	2	2	2	1	22
HFZYP2015010176	3	32	23	25.6	0	30	10	7	1	1	1	0	1	6	0	3	1	1	2	2	1	1	17
HFZYP2015010177	3	29	22	19.7	0	30	10	8	1	0	1	0	0	7	3	3	1	2	3	2	2	1	24
HFZYP2015010178	3	32	21	24.3	0	30	12.5	9	1	1	1	0	0	6	4	3	1	2	3	2	1	1	23
HFZYP2015010179	3	40	22	27.7	0	30	10	8	1	0	1	0	0	7	3	3	2	1	2	2	1	1	22
HFZYP2015010180	3	29	21	23.3	0	30	12.5	9	1	0	1	0	0	7	3	3	2	2	2	2	2	1	24
HFZYP2015010181	3	33	21	16.6	0	30	7.5	9	1	0	1	0	0	6	3	3	1	1	2	2	2	1	21
HFZYP2015010182	3	32	23	24.2	0	30	10	7	1	1	1	0	0	7	3	3	2	1	2	2	2	1	23
HFZYP2015010183	3	31	21	20	0	30	10	9	1	1	1	0	0	7	3	3	2	1	2	2	1	1	22
HFZYP2015010184	3	29	22	18.8	0	30	10	8	1	1	1	0	1	5	3	3	1	1	0	2	1	1	17
HFZHP201501016	3	#NULL!	26	#NULL!	1	25	12.5	-1	3	1	1	0	0	8	3	3	2	2	2	1	1	0	22
HFZHP201501017	3	#NULL!	29	#NULL!	1	25	12.5	-4	3	0	1	0	0	7	4	3	1	2	2	2	2	1	24
HFZHP201501018	3	#NULL!	22	#NULL!	1	25	12.5	3	2	1	1	0	0	7	3	3	1	1	2	1	2	1	21
HFZHP201501019	3	#NULL!	22	#NULL!	1	25	12.5	3	2	0	1	0	0	6	3	3	1	1	2	1	1	1	19
HFZYP20150185	3	28	21	20	0	30	12.5	9	1	1	0	0	0	8	3	4	2	2	2	2	2	1	26
HFZYP20150186	3	34	23	21.2	0	30	10	7	1	0	1	0	0	7	3	3	1	2	2	2	1	1	22
HFZYP20150187	3	#NULL!	22	27.5	0	30	10	8	1	1	1	0	0	6	3	3	2	1	2	2	1	1	21
HFZYP20150188	3	31	22	18.8	0	30	10	8	1	2	0	0	0	6	3	3	2	1	2	2	1	1	21
HFZYP20150189	3	28	22	21.5	0	30	10	8	1	0	1	0	0	8	3	3	2	1	2	2	1	1	23
HFZYP20150190	3	31	22	22.8	0	30	7.5	8	1	0	1	0	0	5	3	3	1	1	1	1	1	1	17
HFZYP20150191	3	30	21	19.1	0	30	10	9	1	1	1	0	0	5	3	3	1	2	1	2	2	1	20
HFZYP20150192	3	34	22	23	0	30	10	8	1	0	1	0	0	6	3	3	2	1	2	2	1	1	21
HFZYP20150193	3	29	21	22.8	0	30	10	9	1	2	1	0	0	5	3	3	1	1	0	1	1	1	16
HFZYP20150194	3	36	21	22.7	0	30	10	9	1	1	1	0	0	8	3	3	1	1	1	1	1	1	20
HFZYP20150195	3	32	22	21.1	0	30	10	8	1	1	1	0	0	7	3	3	1	1	2	1	2	1	21
HFZYP20150196	3	30	23	19.1	0	30	10	7	1	1	1	0	0	3	3	3	1	1	0	1	1	1	14
HFZYP20150197	3	#NULL!	22	24.3	0	30	10	8	1	1	1	0	0	3	3	3	1	1	2	2	2	1	18
HFZYP20150198	3	29	22	18.7	0	30	10	8	1	1	0	0	0	8	3	3	1	2	2	1	1	1	22
HFZYP20150199	3	27	21	19.5	0	30	10	9	1	0	1	0	0	7	3	3	1	2	3	2	1	1	23
HFZYP20150200	3	27	22	19.9	0	30	10	8	1	0	1	0	0	5	3	3	1	1	1	2	1	1	18
HFZYP20150201	3	28	21	17.7	0	30	10	9	1	1	0	0	0	7	3	3	1	1	1	1	2	1	20
HFZYP20150202	3	#NULL!	24	21.5	0	30	10	6	1	1	1	0	0	7	3	3	1	1	1	1	1	1	19
HFZYP20150203	3	28	21	21.5	0	30	10	9	1	1	0	0	1	5	3	4	2	1	1	1	1	1	19
HFZYP20150204	3	32	22	21.2	0	30	10	8	1	1	0	0	0	8	3	3	2	2	2	2	2	1	25
HFZYP20150205	3	25	22	21	0	30	10	8	1	0	1	0	0	5	3	3	1	1	0	1	1	1	16
HFZYP20150206	3	28	21	19.1	0	30	10	9	1	2	0	0	0	5	4	3	1	2	0	1	1	1	18
HFZYP20150207	3	28	21	23.8	0	30	10	9	1	1	1	0	0	7	3	3	0	0	0	0	2	1	16
HFZYP20150208	3	28	22	21.1	0	30	10	8	1	1	1	0	0	5	3	3	0	0	2	1	1	1	16
HFZYP20150209	3	27	21	19.1	1	25	12.5	4	2	2	0	0	0	7	3	3	1	1	0	0	0	1	16
HFZYP20150210	3	32	21	24.2	0	30	10	9	1	0	1	0	0	3	0	3	1	0	0	0	0	1	8
HFZYP20150211	3	35	23	24.4	0	30	10	7	1	0	1	0	0	7	4	3	1	1	2	2	2	1	23
HFZYP20150212	3	29	22	20.8	0	30	10	8	1	1	1	0	1	7	3	3	2	2	2	1	1	1	22
HFZYP20150214	3	28	21	19.1	0	30	10	9	1	1	1	0	0	5	3	3	1	1	1	1	1	1	17
HFZYP20150215	3	28	21	17.6	0	30	10	9	1	1	1	0	2	5	3	3	2	1	0	0	0	1	15
HFZYP20150216	3	28	22	18.8	0	30	10	8	1	1	1	0	0	6	3	3	1	1	2	1	1	1	19
HFZYP20150217	3	26	22	21.3	0	25	12.5	3	2	1	0	0	0	7	4	3	2	1	2	2	2	1	24
HFZYP20150218	3	24	21	20	0	30	10	9	1	0	1	0	0	7	3	3	2	2	3	2	2	1	25
HFZYP20150219	3	28	23	19	0	30	10	7	1	0	1	0	0	7	3	3	1	1	2	2	1	1	21
HFZYP20150220	3	33	23	19.3	0	30	10	7	1	1	1	0	0	7	3	4	2	2	2	2	1	1	24
HFZYP20150221	3	37	22	24.2	0	30	10	8	1	0	1	0	0	6	3	3	1	1	2	2	1	1	20
HFZYP20150222	3	34	22	19.8	0	30	10	8	1	1	1	0	2	5	0	3	2	2	1	1	0	1	15
HFZYP20150223	3	23	22	26.7	0	30	10	8	1	1	1	0	0	5	3	3	1	2	2	2	1	1	20
HFZYP20150224	3	27	24	20.7	0	30	7.5	6	1	0	1	0	2	5	3	3	2	1	0	0	1	1	16
HFZYP20150225	3	23	23	20.9	0	30	10	7	1	0	1	0	0	7	4	3	2	2	3	1	2	1	25
HFZYP20150226	3	21	21	22.3	0	30	10	9	1	0	1	0	0	5	3	3	0	1	1	1	2	1	17
HFZYP20150227	3	30	23	26	0	30	10	7	1	0	1	0	0	6	3	3	1	1	2	1	2	1	20
HFZYP20150228	3	27	23	19.8	0	30	10	7	1	1	0	0	0	8	4	3	1	1	2	2	2	1	24
HFZYP20150229	3	35	23	21	1	30	10	7	1	0	1	0	0	8	3	3	1	1	2	1	2	1	22
HFZYP20150230	3	33	23	21.7	0	30	10	7	1	1	0	0	0	7	4	3	2	2	0	1	2	1	22
HFZYP20150231	3	30	23	17.7	0	30	10	7	1	0	1	0	0	7	3	3	1	1	3	2	2	1	23
HFZYP20150232	3	29	22	27.9	0	30	10	8	1	1	1	0	0	7	3	3	1	2	1	1	1	1	20
HFZYP20150233	3	27	21	22.1	0	30	10	9	1	0	1	0	0	5	3	3	2	2	2	2	1	1	21
HFZYP20150234	3	27	23	20.4	0	30	10	7	1	1	0	0	0	8	3	3	1	0	0	1	1	1	18
HFZYP20150235	3	24	21	19.8	0	30	10	9	1	1	1	0	1	5	0	3	2	0	0	0	1	1	12
HFZYP20150236	3	24	23	18.1	0	30	10	7	1	1	1	0	0	6	3	3	2	1	2	2	1	1	21
HFZYP20150237	3	31	24	23	0	30	10	6	1	1	1	0	0	5	3	3	1	1	0	1	0	1	15
HFZYP20150238	3	34	22	20.2	0	30	10	8	1	1	1	0	0	5	3	3	0	0	0	0	0	1	12
HFZYP20150239	3	32	22	21.6	0	30	10	8	1	0	1	0	0	5	3	3	1	1	0	0	0	1	14
HFZYP20150240	3	24	22	19.3	1	30	10	8	1	2	1	0	0	6	3	3	2	2	0	1	0	1	18
HFZYP20150241	3	31	23	20.8	0	30	10	7	1	0	0	0	0	7	3	3	2	2	2	2	2	1	24
HFZYP20150242	3	36	22	17.2	0	30	10	8	1	0	0	0	0	7	4	3	2	2	3	2	2	1	26
HFZYP20150243	3	24	22	20.5	0	30	10	8	1	1	1	0	0	6	3	3	2	2	1	1	2	1	21
HFZYP20150244	3	30	22	22.9	1	30	10	8	1	0	1	0	0	5	3	3	1	1	1	1	0	1	16
HFZYP20150245	3	28	22	19.1	0	30	10	8	1	1	1	0	0	7	3	3	1	1	2	2	2	1	22
HFZYP20150246	3	31	22	22.6	0	30	10	8	1	0	1	0	0	8	3	3	1	1	2	2	2	1	23
HFZYP20150247	3	27	22	20.2	0	30	10	8	1	0	1	0	0	5	3	3	2	1	3	2	1	1	21
HFZYP20150248	3	31	21	18.8	0	30	10	9	1	1	1	0	0	5	3	3	2	1	2	2	2	1	21
HFZYP20150249	3	28	22	17.9	0	30	10	8	1	0	0	0	0	7	3	3	1	2	2	2	1	1	22
HFZYP20150250	3	26	22	20.4	0	30	10	8	1	0	1	0	0	5	3	0	0	0	1	0	0	1	10
HFZYP20150251	3	29	23	20.3	0	30	10	7	1	0	0	0	0	8	4	3	1	2	2	2	2	1	25
HFZYP20150252	3	31	22	17.9	0	30	10	8	1	2	1	0	0	5	3	3	1	1	0	0	1	1	15
HFZYP20150253	3	28	23	19.3	0	30	10	7	1	0	0	0	0	7	4	3	2	2	2	2	2	1	25
HFZYP20150254	3	26	21	19.5	0	30	10	9	1	0	0	0	0	7	3	3	2	2	2	2	1	1	23
HFZYP20150255	3	35	21	22.2	0	30	10	9	1	0	0	0	0	6	3	3	1	2	2	2	2	1	22
HFZYP20150256	3	39	22	23.6	0	30	10	8	1	1	1	0	0	7	4	3	1	1	2	2	0	1	21
HFZYP20150257	3	29	21	20.7	0	30	10	9	1	1	1	0	0	5	3	3	2	1	2	2	1	1	20
HFZYP20150258	3	30	21	20.3	0	30	10	9	1	1	1	0	0	5	3	3	1	1	2	0	2	1	18
HFZYP20150259	3	32	20	21	0	30	10	10	1	0	1	0	0	5	3	3	1	0	1	1	1	1	16
HFZYP20150260	3	23	22	19.1	0	30	10	8	1	0	1	0	0	7	3	3	2	1	2	1	1	1	21
HFZYP20150261	3	28	22	19.3	0	30	10	8	1	0	0	0	0	7	3	3	2	2	2	2	2	1	24
HFZYP20150262	3	32	22	21.5	0	30	10	8	1	1	1	0	0	6	3	3	2	2	2	1	1	1	21
HFZYP20150263	3	#NULL!	22	#NULL!	0	30	10	8	1	1	1	0	0	7	3	3	1	1	1	1	2	1	20
HFZYP20150264	3	27	22	21.2	0	30	10	8	1	0	0	0	0	6	3	3	2	1	2	2	1	1	21
HFZYP20150265	3	32	21	19.1	0	30	10	9	1	1	1	0	0	6	3	3	2	1	2	2	1	1	21
HFZYP20150266	3	26	21	23.1	0	30	10	9	1	0	0	0	0	7	3	3	2	2	2	2	2	1	24
HFZYP20150267	3	28	21	21.6	0	30	10	9	1	0	0	0	0	7	3	3	1	1	2	2	2	1	22
HFZYP20150268	3	29	21	20.3	0	30	10	9	1	0	0	0	0	6	3	3	1	1	2	2	2	1	21
HFZYP20150269	3	24	22	17.6	0	30	10	8	1	1	0	0	0	6	3	3	2	1	1	1	2	1	20
HFZYP20150270	3	29	22	21.1	0	30	10	8	1	1	0	0	0	7	3	3	1	1	2	2	1	1	21
HFZYP20150271	3	33	23	24	1	30	10	7	1	2	1	0	0	6	3	3	1	1	1	1	1	1	18
HFZYP20150272	3	29	21	24.7	0	30	10	9	1	1	1	0	0	6	3	3	0	0	1	1	1	1	16
HFZYP20150273	3	28	22	19.6	0	30	10	8	1	0	0	0	0	6	3	3	1	2	2	2	2	1	22
HFZYP20150274	3	28	23	19.8	0	30	10	7	1	1	1	0	0	6	3	3	1	1	1	1	0	1	17
HFZYP20150275	3	29	22	21.2	0	30	10	8	1	0	0	0	0	7	3	3	1	1	2	1	1	1	20
HFZYP20150276	3	27	21	20.3	0	30	10	9	1	0	0	0	0	7	3	3	1	2	2	1	2	1	22
HFZYP20150277	3	37	22	21.2	0	30	10	8	1	0	0	0	0	7	3	3	1	2	2	1	1	1	21
HFZYP20150278	3	30	20	17.7	0	30	10	10	1	0	1	0	0	6	3	3	1	1	1	2	1	1	19
HFZYP20150279	3	30	35	20.7	1	45	10	10	0	1	1	0	0	6	3	3	1	1	0	0	1	0	15
HFZYP20150280	3	35	37	20.9	0	45	10	8	1	1	1	0	0	6	4	3	1	1	0	0	1	1	17
HFZYP20150281	3	28	37	18	0	45	10	8	1	1	1	0	0	6	3	3	0	1	0	0	1	1	15
HFZYP20150282	3	27	23	19.8	0	30	10	7	1	0	1	0	0	7	3	3	1	1	2	1	2	1	21
HFZYP20150283	3	36	23	20.3	0	30	10	7	1	0	1	0	0	6	3	3	1	1	2	1	2	1	20
HFZYP20150284	3	31	#NULL!	18.4	0	30	10	#NULL!	4	0	1	0	0	7	3	3	1	1	2	2	2	1	22
HFZYP20150285	3	30	20	16.6	0	30	10	10	1	0	0	0	0	7	4	3	1	1	3	2	2	1	24
HFZYP20150286	3	33	22	18.1	0	30	10	8	1	0	0	0	0	7	3	3	1	1	0	2	1	1	19
HFZYP20150287	3	34	24	17.7	0	30	10	6	1	0	1	0	0	7	3	3	2	1	0	1	1	1	19
HFZYP20150288	3	37	23	19.1	0	30	10	7	1	1	1	0	0	6	3	3	1	1	0	0	0	1	15
HFZYP20150289	3	37	23	21.8	0	30	10	7	1	1	1	1	0	6	3	3	1	1	0	1	1	1	17
